# Supplementary material for: Potential of Whole-Body Vibration in Parkinson’s Disease: A Systematic Review and Meta-Analysis of Human and Animal Studies
Source: Biology (Basel). 2022 Aug 19;11(8):1238. doi: 10.3390/biology11081238 (PMC9405106; doi:10.3390/biology11081238)
Supplement: Supplementary file 1 [file biology-11-01238-s001.zip]

Archive with 1 entries (1 files):
- biology-1809578-supplementary.pdf
